# Supplementary material for: A chemical genetic screen reveals that iminosugar inhibitors of plant glucosylceramide synthase inhibit root growth in Arabidopsis and cereals
Source: Sci Rep. 2018 Nov 6;8:16421. doi: 10.1038/s41598-018-34749-1 (PMC6219604; doi:10.1038/s41598-018-34749-1)
Supplement: Supplementary file 2 — Supplementary Information Library Structures [file 41598_2018_34749_MOESM2_ESM.xls]

## Sheet: Library
	Structure	Type	Config	N group		Structure	Type	Config	N group
1		1,2 di deoxy	D-Glc/Man	H	550		DNJ	L-Ido	H
2		1,2 di deoxy	L-Glc/Man	H	551		DNJ	L-Ido	Butyl
3		1,2 di deoxy	D-Gal/Tal	H	552		DNJ	L-Ido	Pent-O-Meth-Adamantantyl
4		1,2 di deoxy	L-Gal/Tal	H	553		DNJ	D-Gal	H
5		1,2 di deoxy	D-Gul/Ido	H	554		DNJ	D-Gal	Butyl
6		1,2 di deoxy	D-All/Alt	H	555		DNJ	D-Gal	Pent-O-Meth-Adamantantyl
7		1,2 di deoxy	L-Gul/Ido	H	556		DNJ	L-Alt	H
8		1,2 di deoxy	L-Allo/Alt	H	557		DNJ	L-Alt	Butyl
9		1,2 di deoxy	D-Glc/Man	Butyl	558		DNJ	L-Alt	Pent-O-Meth-Adamantantyl
10		1,2 di deoxy	D-All/Alt	Butyl	559		DNJ	L-Ido	Pent-O-Phenyl
11		1,2 di deoxy	D-Gul/Ido	Butyl	560		DNJ	D-Glc	Pent-O-Phenyl
12		1,2 di deoxy	L-Gul/Ido	Butyl	561		DNJ	D-Glc	Pent-O-Biphenyl
13		1,2 di deoxy	L-Allo/Alt	Butyl	562		DNJ	L-Ido	Pent-O-Biphenyl
14		1,2 di deoxy	L-Gal/Tal	Butyl	563		DNJ	D-Glc	Pent-O-Napthaleneyl
15		1,2 di deoxy	D-Gal/Tal	Butyl	564		DNJ	L-Ido	Pent-O-Napthaleneyl
16		1,2 di deoxy	L-Glc/Man	Butyl	565		DNJ	D-Glc	Pent-O-Phenylanthrenyl
17		1,2 di deoxy	D-Glc/Man	Pentyl-O-adamantanemethyl	566		DNJ	L-Ido	Pent-O-Phenylanthrenyl
18		1,2 di deoxy	D-All/Alt	Pentyl-O-adamantanemethyl	567		DNJ	D-Glc	Pent-O-Pyrenyl
21		1,2 di deoxy	L-Gul/Ido	Pentyl-O-adamantanemethyl	568		DNJ	L-Ido	Pent-O-Pyrenyl
22		1,2 di deoxy	L-Allo/Alt	Pentyl-O-adamantanemethyl	569		DNJ	D-Glc	Pent-O-Cholesteryl
23		1,2 di deoxy	L-Gal/Tal	Pentyl-O-adamantanemethyl	570		DNJ	L-Ido	Pent-O-Cholesteryl
24		1,2 di deoxy	L-Glc/Man	Pentyl-O-adamantanemethyl	571		DNJ	D-Glc	Pent-O-Meth-Ademantanyl
25		Tetrahydropyridine	2R 3S	H	572		DNJ	L-Ido	Pent-O-Meth-Ademantanyl
26		Tetrahydropyridine	2R,3R	H	574		DNJ	D-Glc	Hexyl-Ademantantanyl
27		Tetrahydropyridine	2S 3S	H	575		DNJ	L-Ido	Hexyl-Ademantantanyl
28		Tetrahydropyridine	2S 3R	H	576		DNJ	D-Glc	Adamantanehexyl
29		Tetrahydropyridine	2R 3S	Butyl	577		DNJ	L-Ido	Adamantanehexyl
30		Tetrahydropyridine	2S 3R	Butyl	578		DNJ	D-Glc	Hexyl-O-adamantanemethyl
37		Piperidinol	2R 3S	H	579		DNJ	L-Ido	Hexyl-O-adamantanemethyl
38		Piperidinol	2R 3R	H	580		DNJ	D-Glc	Pentamideadamantanyl
39		Piperidinol	2S 3R	H	581		DNJ	L-Ido	Pentamideadamantanyl
40		Piperidinol	2S 3S	H	582		DNJ	D-Glc	Pentyl-O-mehtylcyclohexanyl
41		Piperidinol	2S 3S	Butyl	583		DNJ	L-Ido	Pentyl-O-mehtylcyclohexanyl
42		Piperidinol	2R 3S	Butyl	584		DNJ	D-Glc	Pentyl-O-Isobutyl
43		Piperidinol	2R 3S	Butyl	585		DNJ	L-Ido	Pentyl-O-Isobutyl
44		Piperidinol	2R 3R	Butyl	586		DNJ	D-Glc	Pentyl-O-Isopentyl
45		Piperidinol	2S 3R	Pentyl-O-adamantanemethyl	587		DNJ	L-Ido	Pentyl-O-Isopentyl
46		Piperidinol	2R 3S	Pentyl-O-adamantanemethyl	588		DNJ	D-Glc	Pentyl-O-dimethylallyl
47		Piperidinol	2S 3R	Pentyl-O-adamantanemethyl	589		DNJ	L-Ido	Pentyl-O-dimethylallyl
48		Piperidinol	2R 3R	Pentyl-O-adamantanemethyl	590		DNJ	D-Glc	Pentyl-O-farnesyl
49		DNJ	l-Ido	Pentyl-O-adamantaneethyl	591		DNJ	L-Ido	Pentyl-O-farnesyl
50		DNJ	D-Glu	Butyl	592		DNJ	D-Glc	Geranyl
51		DNJ	D-Glu	Pentyl	593		DNJ	L-Ido	Geranyl
52		DNJ	D-Glu	Hexyl	594		DNJ	D-Glc	Pentyl-O-farnesyl
53		DNJ	D-Glu	Heptyl	595		DNJ	L-Ido	Pentyl-O-farnesyl
54		DNJ	D-Glu	Octyl	596		DNJ	D-Glc	Azidopentyl
55		DNJ	D-Glu	Nonyl	597		DNJ	L-Ido	Azidopentyl
56		DNJ	D-Glu	Pentyl	598			D-Glc	Propyladamantyl
57		DNJ	D-Glu	Butyl-O-pentyl	599			D-Glc	Propylcyclohexyl
58		DNJ	D-Glu	Pentyl-O-Hexyl	602		DNJ	D-Glc	Dimethyl
59		DNJ	D-Glu	Pentyl-O-Heptyl	603		DNJ	D-Glc	Methyl, Pentyl-O-adamanemethyl
60		DNJ	D-Glu	Pentyl-O-Octyl	604		DNJ	L-Ido	Methyl, Pentyl-O-adamanemethyl
61		DNJ	D-Glu	Pentyl-O-Nonyl	605		DNJ	D-Glc	Pentyl-O-BODIPY
63		DNJ	l-Ido	Pentyl	606		DNJ	L-Ido	Pentyl-O-BODIPY
64		DNJ	l-Ido	Hexyl	607		DNJ	D-Glc	Pentyl-O-BODIPY
65		DNJ	l-Ido	Heptyl	608		DNJ	L-Ido	Pentyl-O-BODIPY
66		DNJ	l-Ido	Octyl	609		DNJ	D-Glc	Pentyl-O-Isocyanine
67		DNJ	l-Ido	Nonyl	610		NJ	D-Glc	N-phenyl, Pentyl-O-adamantanemethyl
68		DNJ	l-Ido	Pent-O-Butyl	611		NJ	D-Glc	N-hexyl, Pentyl-O-adamantanemethyl
69		DNJ	l-Ido	Pentyl-O-Pentyl	612		NJ	D-Glc	N-nonyl, Pentyl-O-adamantanemethyl
70		DNJ	l-Ido	Pentyl-O-Hexyl	613		NJ	D-Glc	N-pentyl-O-adamantanemethyl, N-pentyl-O-adamantanemethyl
71		DNJ	l-Ido	Pentyl-O-Heptyl	614		NJ	D-Glc	NH, Pentenyl-O-adamantanemethyl
72		DNJ	l-Ido	Pentyl-O-Octyl	615		NJ	D-Glc	NH, Pent-O-adamantanemethyl
73		DNJ	l-Ido	Pentyl-O-Nonyl	616		NJ	D-Glc	NH, Pent-O-adamantanemethyl
134		cyclo hexane core	N/A	N/A	617		Glucose	D-Glc	Pentyl-O-adamantyl
135		N/A	N/A	N/A	618		NJ	D-Glc	NH, butyl
372		DNJ	D-Glc	Pentyl-O-Biphenyl	619		NJ	D-Glc	Pentyl-O-adamantanyl, butyl
373		DNJ	D-Glc	Pentyl-O-Biphenyl	620		NJ	D-Glc	NH, Butyl-O-adamantanyl
374		DNJ	D-Glc	Pentyl-O-Biphenyl	621		NJ	D-Glc	NMe, Butyl-O-adamantanyl
375		DNJ	D-Glc	Pentyl-O-Biphenyl	622		NJ	D-Glc	NButyl, Butyl-O-adamantany
376		DNJ	D-Glc	Pentyl-O-Biphenyl	623		Glucose	D-Glc	Butyl-O-adamantanyl
377		DNJ	D-Glc	Pentyl-O-Bromophenyl	624		NJ	D-Glc	NH, Hexyl-O-adamantanyl
378		DNJ	D-Glc	Pentyl-O-Biphenyl	625		NJ	D-Glc	NMe, Hexyl-O-adamantanyl
379		DNJ	D-Glc	Pentyl-O-Biphenyl	626		NJ	D-Glc	NButyl, Hexyl-O-adamantany
380		DNJ	L-Ido	Pentyl-O-Biphenyl	627		Glucose	D-Glc	Hexyl-O-adamantanyl
381		DNJ	L-Ido	Pentyl-O-Biphenyl	628		NJ	D-Glc	NH, Butyl-O-adamantanyl
382		DNJ	L-Ido	Pentyl-O-Biphenyl	629		NJ	D-Glc	NH, Pentyl-O-adamantanyl
383		DNJ	L-Ido	Pentyl-O-Biphenyl	630		NJ	D-Glc	NH, Hexyl-O-adamantanyl
384		DNJ	L-Ido	Pentyl-O-Biphenyl	631		NJ	D-Glc	NH, Pentenyl-O-adamantanyl
385		DNJ	L-Ido	Pentyl-O-Bromophenyl	632		NJ	L-Ido	NH, Butyl-O-adamantanyl
386		DNJ	L-Ido	Pentyl-O-Biphenyl	633		NJ	L-Ido	NH, Pentyl-O-adamantanyl
387		DNJ	L-Ido	Pentyl-O-Biphenyl	634		NJ	L-Ido	NH, Hexyl-O-adamantanyl
388		DNJ	D-Glc	Pentyl-O-Biphenyl	635		NJ	L-Ido	NH, Pentenyl-O-adamantanyl
389		DNJ	D-Glc	Pentyl-O-Biphenyl	636			L-Ido	NH, Butyl-O-adamantanyl
390		DNJ	D-Glc	Pentyl-O-Biphenyl	637			L-Ido	NH, Pentyl-O-adamantanyl
391		DNJ	D-Glc	Pentyl-O-Biphenyl	638			L-Ido	NH, Hexyl-O-adamantanyl
392		DNJ	D-Glc	Pentyl-O-Biphenyl	639			L-Ido	NH, Pentenyl-O-adamantanyl
393		DNJ	D-Glc	Pentyl-O-Biphenyl	640		NJ	L-Ido	NH, Butyl-O-adamantanyl
394		DNJ	D-Glc	Pentyl-O-Biphenyl	641		NJ	L-Ido	NH, Pentyl-O-adamantanyl
395		DNJ	D-Glc	Pentyl-O-Biphenyl	642		NJ	D-Glc	NPentyl-O-adamantanyl, pentenyl-O-adamantanyl
396		DNJ	D-Glc	Pentyl-O-Biphenyl	643		NJ	D-Glc	NPentyl-O-adamantanyl, carboxyamide
397		DNJ	D-Glc	Pentyl-O-Biphenyl	644		NJ	D-Glc	Nbutyl, carboxyl
398		DNJ	D-Glc	Pentyl-O-Biphenyl	645		NJ	D-Glc	Npentyl-O-adamantanyl, carboxyl
399		DNJ	D-Glc	Pentyl-O-Biphenyl	646		NJ	D-Glc	NH, pentylcarboxyamide
400		DNJ	D-Glc	Pentyl-O-Biphenyl	647		NJ	D-Glc	Nbutyl, pentylcarboxyamide
401		DNJ	D-Glc	Pentyl-O-Pyridylphenyl	648		NJ	D-Glc	Pentyl-O-adamantanyl, pentylcarboxyamide
402		DNJ	D-Glc	Pentyl-O-Pyridylphenyl	649		NJ	D-Glc	NH, trimethylpentanylcarboxyamide
403		DNJ	D-Glc	Pentyl-O-Oyrimidinylphenyl	650		NJ	D-Glc	Nbutyl, trimethylpentanylcarboxyamide
404		DNJ	D-Glc	Pentyl-O-Fluoropyridylphenyl	651		NJ	D-Glc	Npentyl-O-adamantanyl, trimethylpentanylcarboxyamide
405		DNJ	D-Glc	Pentyl-O-Biphenyl	652		NJ	D-Glc	NH, pentyl-O-adamantanyl carboxyamide
406		DNJ	D-Glc	Pentyl-O-Biphenyl	653		NJ	D-Glc	NButyl, pentyl-O-adamantanyl carboxyamide
407		DNJ	D-Glc	Pentyl-O-Biphenyl	654		NJ	D-Glc	Npentyl-O-adamantanyl l, pentyl-O-adamantanyl carboxyamide
408		DNJ	D-Glc	Pentyl-O-Phenyl benzamide	655		NJ	L-Ido	NH, pentylcarboxyamide
409		DNJ	D-Glc	Pentyl-O-Biphenyl	656		NJ	L-Ido	Nbutyl, pentylcarboxyamide
410		DNJ	D-Glc	Pentyl-O-Biphenyl	657		NJ	L-Ido	Pentyl-O-adamantanyl, pentyl carboxyamide
411		DNJ	D-Glc	Pentyl-O-Fluoropyridylphenyl	658		NJ	L-Ido	NH, trimentylpentylcarboxyamide
412		DNJ	D-Glc	Pentyl-O-Pyridylphenyl	659		NJ	L-Ido	NButyl, trimentylpentylcarboxyamide
413		DNJ	L-Ido	Pentyl-O-Pyridylphenyl	660		NJ	L-Ido	Npentyl-O-adamantanyl, trimentylpentylcarboxyamide
455		DNJ	L-Ido	Pentyl-O-Pentyl	661		NJ	L-Ido	NH, pentyl-O-adamantanylcarboxyamide
456		DNJ	D-Glc	Pentyl-O-Pentyl	662		NJ	L-Ido	Nbutyl, pentyl-O-adamantanylcarboxyamide
457		DNJ	L-Ido	Pentyl	663		NJ	L-Ido	Nbutyl, carboxyamide
458		DNJ	D-Glc	Pentyl	664		NJ	L-Ido	Nbutyl, carboxyl
459		DNJ	L-Ido	Pentyl-O-Butyl	665		NJ	L-Ido	Pentyl-O-adamantanyl, carboxyl
460		DNJ	D-Glc	Pentyl-O-Butyl	673		NJ	L-Ido	NH, pentylcarboxyamide
461		DNJ	L-Ido	Butyl	674		NJ	L-Ido	Nbutyl, pentylcarboxyamide
462		DNJ	D-Glc	Butyl	675		NJ	L-Ido	Npentyl-O-adamantanyl, pentylcarboxyamide
463		DNJ	L-Ido	Pentyl-O-Heptyl	676		NJ	L-Ido	NH, trimentylpentylcarboxyamide
465		DNJ	D-Glc	Pentyl-O-Heptyl	677		NJ	L-Ido	NButyl, trimentylpentylcarboxyamide
466		DNJ	L-Ido	Heptyl	678		NJ	L-Ido	Npentyl-O-adamantanyl, trimentylpentylcarboxyamide
467		DNJ	D-Glc	Heptyl	679		NJ	L-Ido	NH, pentyl-O-adamantanyl carboxyamide
468		DNJ	L-Ido	Pentyl-O-Hexyl	680		NJ	L-Ido	Nbutyl, pentyl-O-adamantanyl carboxyamide
469		DNJ	D-Glc	Pentyl-O-Hexyl	681		NJ	L-Ido	Npentyl-O-adamantanyl , pentyl-O-adamantanyl carboxyamide
470		DNJ	L-Ido	Hexyl	682
471		DNJ	D-Glc	Hexyl	683
472		DNJ	L-Ido	Pentyl-O-Nonyl	684
473		DNJ	D-Glc	Pentyl-O-Nonyl	685
474		DNJ	L-Ido	Nonyl	686
475		DNJ	D-Glc	Nonyl	687
476		DNJ	L-Ido	Pentyl-O-Octyl	688
477		DNJ	D-Glc	Pentyl-O-Octyl	689
478		DNJ	L-Ido	Octyl	690
479		DNJ	D-Glc	Octyl	691
480		1,2 di deoxy	2R 3R 4R	H	692
481		1,2 di deoxy	2R 3R 4R	Butyl	693
482		1,2 di deoxy	2R 3R 4R	But-O-adamantyl	694
483		1,2 di deoxy	2R 3R 4S	H	695
484		1,2 di deoxy	2R 3R 4S	But	696
485		1,2 di deoxy	2R 3R 4S	Pentyl-O-adamantanemethyl	697
486		1,2 di deoxy	2R3S4R	H	698
487		1,2 di deoxy	2R3S4R	But	699
488		1,2 di deoxy	2R3S4R	Pentyl-O-adamantanemethyl	700
489		1,2 di deoxy	2R 3S 4S	H	701
490		1,2 di deoxy	2R 3S 4S	Butyl	702
491		1,2 di deoxy	2R 3S 4S	Pentyl-O-adamantanemethyl	703
492		1,2 di deoxy	2S 3R 4R	H	704
493		1,2 di deoxy	2S 3R 4R	Butyl	705
494		1,2 di deoxy	2S 3R 4R	Pentyl-O-adamantanemethyl	706
495		1,2 di deoxy	2S 3R 4S	H	707
496		1,2 di deoxy	2S 3R 4S	Butyl	708
497		1,2 di deoxy	2S 3R 4S	Pentyl-O-adamantanemethyl	709
498		1,2 di deoxy	2S 3R 4R	H	710
499		1,2 di deoxy	2S 3R 4R	Butyl	711
500		1,2 di deoxy	2S 3R 4R	Pentyl-O-adamantanemethyl	712
501		1,2 di deoxy	2S 3S 4S	H	713
502		1,2 di deoxy	2S 3S 4S	Butyl	714
503		1,2 di deoxy	2S 3S 4S	Pentyl-O-adamantanemethyl	715
504		Tetrahydropyridineol	2R 3S	H	716
505		Tetrahydropyridineol	2R 3S	Butyl	717
506		Tetrahydropyridineol	2R 3S	Pentyl-O-adamantanemethyl	718
507		Piperidinol	2R 3S	H	719
508		Piperidinol	2R 3S	Butyl	720
509		Piperidinol	2R 3S	Pentyl-O-adamantanemethyl	721
510		Tetrahydropyridineol	2R 3R	H	722
511		Tetrahydropyridineol	2R 3R	Butyl	723		DNJ	Alt	Butyl
512		Tetrahydropyridineol	2R 3R	Pentyl-O-adamantanemethyl	724		DNJ	Alt	Nonyl
513		Piperidinol	2R 3R	H	725		DNJ	Alt	Pentyl-O-adamanytanyl
514		Piperidinol	2R 3R	Butyl	726		DNJ	Alt	Pentyl-O-biphenyl
515		Piperidinol	2R 3R	Pentyl-O-adamantanemethyl	727		DNJ	Alt	Ethyl-O-phenyl
516		Piperidinol	2S 3S	H	728		DNJ	All	Butyl
517		Tetrahydropyridineol	2S 3S	Butyl	729		DNJ	All	Nonyl
518		Tetrahydropyridineol	2S 3S	Pentyl-O-adamantanemethyl	730		DNJ	All	Pentyl-O-adamanytanyl
519		Piperidinol	2S 3S	H	731		DNJ	All	Pentyl-O-biphenyl
520		Piperidinol	2S 3S	Butyl	732		DNJ	All	Ethyl-O-phenyl
521		Piperidinol	2S 3S	Pentyl-O-adamantanemethyl	733		DNJ	Gal	Nonyl
522		Tetrahydropyridineol	2S 3R	H	734		DNJ	Gal	Pentyl-O-adamanytanyl
523		Tetrahydropyridineol	2S 3R	Butyl	735		DNJ	Gal	Pentyl-O-biphenyl
524		Tetrahydropyridineol	2S 3R	Pentyl-O-adamantanemethyl	736		DNJ	Tal	Butyl
525		Piperidinol	2S 3R	H	737		DNJ	Tal	nonyl
526		Piperidinol	2S 3R	Butyl	738		DNJ	L-Alt	Pentyl-O-adamanytanyl
527		Piperidinol	2S 3R	Pentyl-O-adamantanemethyl	739		DNJ	L-Alt	Pentyl-O-biphenyl
535		DNJ	D-Glc	Pentyl-O-adamantaneethyl	740		DNJ	L-All	Butyl
536		DNJ	D-Glc	Pentyl-O-adamantaneethyl	741		DNJ	L-All	nonyl
537		DNJ	L-Ido	Pentyl-O-adamantaneethyl	742		DNJ	L-All	Pentyl-O-adamanytanyl
538		DNJ	L-Ido	Pentyl-O-adamantaneethyl	743		DNJ	L-All	Ethyl-O-phenyl
539		DNJ	D-Glc	Pentyl-O-adamantaneethyl	744		DNJ	L-Gal	Butyl
540		DNJ	L-Ido	Pentyl-O-adamantaneethyl	745		DNJ	L-All	Nonyl
541		DNJ	D-Glc	Pentyl-O-adamantanemethyl	746		DNJ	L-All	Pentyl-O-adamanytanyl
542		DNJ	L-Ido	Pentyl-O-adamantanemethyl	747		DNJ	L-Tal	Pentyl-O-adamanytanyl
543		DNJ	D-Glc	Pentyl-O-adamantanemethyl	749		Cas	N/A	N/A
544		DNJ	D-Glc	Pentyl-O-adamantanemethyl	750		Cas	N/A	Propyl
545		Oxabicycloheptane	D-Glc	Amine	751		Cas	N/A	Propyl
546		Oxabicycloheptane	D-Glc	Butanamide	752		Cas	N/A	Deoxy
547		Oxabicycloheptane	D-Glc	Butyl	753		Cas	N/A	But-O-adamantanemethyl
548		Oxabicycloheptane	D-Glc	Butanamide-O-adamantyl	754		DNJ	D-Glc	Pent-O-phenyl
549		Oxabicycloheptane	D-Glc	Butyl-O-adamantanemethyl	755		DNJ	D-Ido	H
